# Supplementary material for: Phytotoxicity of Zero-Valent Iron-Based Nanomaterials in Mung Beans: Seed Germination and Seedling Growth Experiments
Source: Toxics. 2025 Mar 27;13(4):250. doi: 10.3390/toxics13040250 (PMC12031036; doi:10.3390/toxics13040250)
Supplement: Supplementary file 1 [file toxics-13-00250-s001.zip]

Archive with 1 entries (1 files):
- toxics-3509327-supplementary.pdf
